# Supplementary material for: PCSK9 deficiency promotes the development of peripheral neuropathy
Source: JCI Insight. 2025 May 8;10(12):e183786. doi: 10.1172/jci.insight.183786 (PMC12220952; doi:10.1172/jci.insight.183786)
Supplement: Supporting data values [file jciinsight-10-183786-s219.xlsx]

## Sheet: Fig.1G
	WT	PCSK9 KO
tissue pg/ug of total protein
Liver	0.721147	0.001
	1.14635	0.05
	0.915774	0.002
Nerve	0.304739	0.001
	0.319361	0.05
	0.245109	0.002
DRG	0.593612	0.001
	0.44511	0.05
	0.357247	0.002
Spinal cord	0.0178928	0.001
	0.0252977	0.05
	0.0152015	0.002
plasma ng/ml
Plasma	141.421	5
	216.007	4
	185.414	2.7794

## Sheet: Fig. 2A
Von frey 10 weeks
WT	PCSK9 KO
6.5	7.5
4.5	7.5
6.5	6.5
6.5	7.5
6.5	7.5
6.5	7.5
6.5	8.5
6.5	9.5
6.5	8.5
6.5	8.5
	6.5
	7.5
	6.5
	7.5

## Sheet: Fig. 2B
Von frey responses 10 weeks
Force (grams)	WT							PCSK9 KO
0.07	0	0	0	0	0	0	0	0	0	0	0	0	0	0	0	0
0.16	0	20	20	0	20	0	20	0	20	0	0	0	0	0	0	0
0.4	20	80	40	20	100	60	40	0	60	0	0	40	0	0	0	20
0.6	20	60	60	40	60	80	60	40	100	20	60	60	80	60	60	100
1	80	80	80	60	80	80	80	60	60	80	40	80	100	80	40	80
1.4	60	80	80	100	40	60	60	80	100	60	40	100	100	100	100	80

## Sheet: Fig. 2C
Hargreaves 10 weeks
WT	PCSK9 KO
8.53	7.56
10.23	11.23
8.73	8.1
9.66	7
12.1	7.73
9.73	9.13
10.6	9.43
10.83	7.93
	5.53
	10.03
	9.93

## Sheet: Fig. 2D
Pinprick 10 weeks
WT	PCSK9 KO
100	100
100	60
100	80
40	60
80	100
100	80
80	100
100	20
	80
	100
	80

## Sheet: Fig. 2E
Von Frey 24 weeks
WT	PCSK9 KO
5.5	8.5
6.5	7.5
7.5	7.5
6.5	9.5
6.5	7.5
5.5	6.5
6.5	6.5
5.5	8.5
5.5	6.5
5.5	5.5
6.5	8.5
5.5	7.5
6.5	6.5
6.5	7.5
5.5	5.5
6.5	8.5
5.5
5.5

## Sheet: Fig. 2F
Von frey responses 24 weeks
Force (grams)	WT								PCSK9 KO
0.07	0	0	0	0	0	0	0	0	0	0	0	0	0	0	0
0.16	0	20	40	0	40	0	0	0	0	0	0	0	0	0	0
0.4	0	60	20	20	40	40	40	20	0	0	0	0	0	0	0
0.6	40	60	40	60	60	40	100	80	60	60	40	0	20	80	20
1	60	60	100	80	80	60	80	80	60	100	60	40	40	20	60
1.4	60	100	100	80	100	60	80	100	80	80	20	0	80	40	80

## Sheet: Fig. 2G
Hargreaves 24 weeks
WT	PCSK9 KO
7.3	11.53
9.73	7.3
9.36	9.56
8.46	12.36
14	9.53
8.1	8.26
13.4	16.16
8.03	10.96
8.13	13.83
10.53	13.86
9.46	13.06
9.06	6.36
8.96	15.5
10.2	11.03
5.93	12.53
11.2	8.93

## Sheet: Fig. 2H
Pinprick 24 weeks
WT	PCSK9 KO
80	60
100	60
100	40
100	20
60	0
100	80
100	60
100	40
80	80
100	100
100	80
100	60
80	60
100	60
100	20
80	80
80
100

## Sheet: Fig. 3B 
IENFD
WT	PCSK9 KO
19.5332	18.8742
16.129	16.4129
17.3002	18.0547
14.5056	5.91922
13.4645	7.82732
5.82807	2.72562
7.91557	7.99543
21.1294
8.03702

[truncated: 46 more sheets: Fig. 3D, Fig. 3F, Fig. 3G, Fig. 4A, Fig. 4C, Fig. 4D, Fig. 5B, Fig. 5D, Fig. 5F, Fig.5H, Fig. 6A, Fig. 6B, Fig. 6D, Fig. 7A, Fig. 7B, Fig. 7D, Fig. 7E, Fig. 7F, Fig. 7G, Fig. 7H …]
